# Supplementary material for: Immunogenicity and Protective Capacity of Sugar ABC Transporter Substrate-Binding Protein against Streptococcus suis Serotype 2, 7 and 9 Infection in Mice
Source: Vaccines (Basel). 2024 May 15;12(5):544. doi: 10.3390/vaccines12050544 (PMC11126002; doi:10.3390/vaccines12050544)
Supplement: Supplementary file 1 [file vaccines-12-00544-s001.zip]

Archive with 2 entries (2 files):
- vaccines-2942452-supplementary/vaccines-2942452 - Supplementary Fig. 2.pdf
- vaccines-2942452-supplementary/vaccines-2942452 - Supplementary Fig.1.pdf
